# Supplementary material for: The Molecular Networks of microRNAs and Their Targets in the Drug Resistance of Colon Carcinoma
Source: Cancers (Basel). 2021 Aug 28;13(17):4355. doi: 10.3390/cancers13174355 (PMC8431668; doi:10.3390/cancers13174355)
Supplement: Supplementary file 1 [file cancers-13-04355-s001.zip]

Archive with 3 entries (2 files):
- cancers-1318929-supplementary/
- cancers-1318929-supplementary/cancers-1318929 - to xml supplementary.pdf
- cancers-1318929-supplementary/cancers-1318929 - to xml supplementary.xlsx
