# Supplementary material for: The Molecular Networks of microRNAs and Their Targets in the Drug Resistance of Colon Carcinoma
Source: Cancers (Basel). 2021 Aug 28;13(17):4355. doi: 10.3390/cancers13174355 (PMC8431668; doi:10.3390/cancers13174355)
Supplement: Supplementary file 1 [file cancers-13-04355-s001.zip › cancers-1318929-supplementary/cancers-1318929 - to xml supplementary.xlsx]

## Sheet: TableS1_Query
Query for the article selection from Pubmed	Number of articles
((( "Colonic Neoplasms"[MeSH Terms] OR "colon carcinoma" OR "colon cancer" OR "colon neoplasm" OR "colonic cancer" OR "colorectal Neoplasms"[MeSH Terms] OR "colorectal tumor" OR "colorectal tumors" OR "colorectal cancer" OR "colorectal cancers" OR "colorectal carcinoma" OR "colorectal carcinomas")) AND (((microRNA* OR miRNA* or microRNAs OR miRNAs OR ("MicroRNAs"[nm]) AND "last 5 years"[PDat]) ))…	499

## Sheet: TableS2_miR-target-drug network
PMID	node_A	node_B	order	effectonnode_Bexpression	drugname
29035371	miR-100	DKK1	first	neg	cetuximab
29035371	miR-100	DKK3	first	neg	cetuximab
28327152	miR-106b	miR-34a	secondary	neg	cisplatin
28327152	miR-106b	MYCN	secondary	pos	cisplatin
28327152	miR-106b	TP53	secondary	neg	cisplatin
28327152	miR-106b	TRIM8	first	neg	cisplatin
31919406	miR-107	CAB39	first	neg	oxaliplatin
29035371	miR-125b	APC2	first	neg	cetuximab
29035371	miR-125b	GATA6	first	neg	cetuximab
29035371	miR-125b	RNF43	first	neg	cetuximab
29035371	miR-125b	ZNRF3	first	neg	cetuximab
30890168	miR-128	BMI1	first	neg	oxaliplatin
30890168	miR-128	CDH1	secondary	pos	oxaliplatin
30890168	miR-128	MRP5	first	neg	oxaliplatin
23744359	miR-129	BCL2	first	neg	5-fluorouracil
28624221	miR-1290	MSH2	first	neg	5-fluorouracil
26101704	miR-135b	LATS2	first	neg	doxorubicin
30083271	miR-141	CTNNB1	first	neg	oxaliplatin
30083271	H19	miR-141	first	neg	oxaliplatin
25832648	miR-141	SNAI2	first	neg	5-fluorouracil
31184647	miR-141	TRIM13	first	neg	5-fluorouracil
25832648	miR-141	TWIST	first	neg	5-fluorouracil
25832648	miR-141	ZEB1	first	neg	5-fluorouracil
30220706	miR-142	NUMB	first	neg	doxorubicin
25928322	miR-145	CD44	secondary	neg	5-fluorouracil
25928322	miR-145	CTNNB1	secondary	neg	5-fluorouracil
25928322	miR-145	KRT20	secondary	pos	5-fluorouracil
25928322	miR-145	SOX2	first	neg	5-fluorouracil
25928322	miR-145	miR-21	first	neg	5-fluorouracil
24561623	miR-146a	NUMB	first	neg	cetuximab
33251049	miR-149	TP53	first	neg	oxaliplatin
33251049	LINC00460	miR-149	first	neg	oxaliplatin
33251049	LINC00461	miR-150	first	neg	oxaliplatin
25249558	miR-149	MYC	first	neg	5-fluorouracil
25249558	miR-149	NANOG	first	neg	5-fluorouracil
31597953	miR-149	PDK2	first	neg	5-fluorouracil
33251049	miR-150	TP53	first	neg	oxaliplatin
23950211	miR-153	FOXO3	first	neg	oxaliplatin
28928161	miR-155	BCL2	secondary	neg	oxaliplatin
28928161	miR-155	CEBPB	first	neg	oxaliplatin
28928161	miR-155	IL6R	secondary	neg	oxaliplatin
28928161	miR-155	ABCB1	secondary	neg	oxaliplatin
28928161	miR-155	BCL2	secondary	neg	5-fluorouracil
28928161	miR-155	CEBPB	first	neg	5-fluorouracil
28928161	miR-155	IL6R	secondary	neg	5-fluorouracil
28928161	miR-155	ABCB1	secondary	neg	5-fluorouracil
30449704	miR-15b	DCLK1	first	neg	5-fluorouracil
23814490	miR-15b	PIM1	first	neg	5-fluorouracil
28327152	miR-17	miR-34a	secondary	neg	cisplatin
28327152	miR-17	MYCN	secondary	pos	cisplatin
28327152	miR-17	TP53	secondary	neg	cisplatin
28086904	miR-181a	CTNNB1	first	neg	oxaliplatin
28086904	miR-181a	TCF4	first	neg	oxaliplatin
28086904	miR-181a	CTNNB1	first	neg	5-fluorouracil
28086904	miR-181a	TCF4	first	neg	5-fluorouracil
28086904	CRNDE	CTNNB1	secondary	pos	oxaliplatin
28086904	CRNDE	TCF4	secondary	pos	oxaliplatin
28086904	CRNDE	CTNNB1	secondary	pos	5-fluorouracil
28086904	CRNDE	TCF4	secondary	pos	5-fluorouracil
28086904	CRNDE	miR-181a	first	neg	oxaliplatin
28086904	CRNDE	miR-181a	first	neg	5-fluorouracil
29735329	miR-181a	IGF2	secondary	neg	5-fluorouracil
29735329	miR-181a	PLAG1	first	neg	5-fluorouracil
23085757	miR-181a	HSPA5	first	neg	tricostatinA
28753429	miR-18a	ULK1	first	neg	oxaliplatin
28753429	miR-18a	ULK1	first	neg	oxaliplatin
28753429	miR-18a	ULK1	first	neg	5-fluorouracil
28753429	miR-18a	ULK1	first	neg	5-fluorouracil
29109785	miR-194	VAPA	first	neg	oxaliplatin
29109785	miR-194	VAPA	first	neg	irinotecan
30451820	miR-194	SIRT1	first	neg	5-fluorouracil
23526568	miR-195	BCL2L2	first	neg	doxorubicin
29080751	miR-195	CHK1	first	neg	5-fluorouracil
29852230	miR-195	NOTCH2	first	neg	5-fluorouracil
29852230	miR-195	RBPJ	first	neg	5-fluorouracil
29080751	miR-195	WEE1	first	neg	5-fluorouracil
26107137	miR-199a	PHLPP1	first	neg	cetuximab
26107137	miR-199a	AKT1	secondary	pos	cetuximab
23085757	miR-199a	HSPA5	first	neg	tricostatinA
32580513	miR-199b	SET	first	neg	5-fluorouracil
28938919	miR-19b	SMAD4	first	neg	oxaliplatin
25832648	miR-200a	SNAI2	first	neg	5-fluorouracil
25832648	miR-200a	ZEB1	first	neg	5-fluorouracil
25832648	miR-200b	SNAI2	first	neg	5-fluorouracil
25832648	miR-200b	ZEB1	first	neg	5-fluorouracil
31709707	miR-200c	ABCB1	first	neg	irinotecan
31709707	miR-200c	ABCC1	first	neg	irinotecan
31709707	miR-200c	ABCC2	first	neg	irinotecan
31709707	miR-200c	CTNNB1	first	neg	irinotecan
31709707	miR-200c	KRAS	first	neg	irinotecan
31709707	miR-200c	MYCBP	first	neg	irinotecan
31709707	miR-200c	RAC1	first	neg	irinotecan
31709707	miR-200c	SNAI2	first	neg	irinotecan
31709707	miR-200c	VIM	first	neg	irinotecan
31709707	miR-200c	ZEB1	first	neg	irinotecan
25205654	miR-200c	ABCB1	secondary	neg	vincristin
25205654	miR-200c	JNK2	first	neg	vincristin
25205654	miR-200c	JUN	secondary	neg	vincristin
25205654	miR-200c	MMP9	secondary	neg	vincristin
25205654	miR-200c	TIMP1	secondary	pos	vincristin
25205654	miR-200c	TIMP2	secondary	pos	vincristin
25832648	miR-200c	SNAI2	first	neg	5-fluorouracil
25832648	miR-200c	TWIST	first	neg	5-fluorouracil
25832648	miR-200c	ZEB1	first	neg	5-fluorouracil
24145123	miR-203	ATM	first	neg	oxaliplatin
25294901	miR-204	RAB22A	first	neg	oxaliplatin
28928161	miR-204	BCL2	first	neg	oxaliplatin
28928161	miR-204	RAB22A	first	neg	oxaliplatin
28928161	miR-204	BCL2	first	neg	5-fluorouracil
28928161	miR-204	RAB22A	first	neg	5-fluorouracil
23788041	miR-21	RECK	first	neg	oxaliplatin
25449431	miR-22	BTG1	first	neg	5-fluorouracil
25449431	miR-22	SQSTM1	secondary	pos	5-fluorouracil
25449431	miR-22	TYMS	secondary	neg	5-fluorouracil
23584479	miR-223	STMN1	first	neg	cisplatin
23584479	miR-223	STMN1	first	neg	5-fluorouracil
30547804	miR-26a	GALNT3	first	neg	5-fluorouracil
32104496	miR-27b	ATG10	first	neg	oxaliplatin
31754405	miR-302a	CD44	first	neg	cetuximab
31754405	miR-302a	NFIB	first	neg	cetuximab
31623173	miR-31	LATS2	first	neg	oxaliplatin
31208913	miR-338	IL6	first	neg	oxaliplatin
31208913	miR-338	IL6	first	neg	doxorubicin
31208913	miR-338	IL6	first	neg	5-fluorouracil
32005118	miR-340	BMI1	first	neg	irinotecan
32005118	circ_001680	miR-340	first	neg	irinotecan
30443961	SCARNA2	miR-342	first	neg	5-fluorouracil
30443961	miR-342	EGFR	first	neg	5-fluorouracil
30443961	miR-342	BCL2	first	neg	5-fluorouracil
32304779	miR-34a	CSF1R	first	neg	5-fluorouracil
32304779	STAT3	CSF1R	first	pos	5-fluorouracil
32304779	SNAIL	CSF1R	first	pos	5-fluorouracil
32304779	STAT3	miR-34a	secondary	neg	5-fluorouracil
32304779	TP53	miR-34a	first	pos	5-fluorouracil
30005681	miR-34a	MYC	secondary	neg	5-fluorouracil
30005681	miR-34a	NOTCH1	secondary	neg	5-fluorouracil
30005681	miR-34a	WNT1	first	neg	5-fluorouracil
26107137	miR-375	PHLPP1	first	neg	cetuximab
26107137	miR-375	AKT1	secondary	pos	cetuximab
32220639	miR-377	ZEB2	first	neg	5-fluorouracil
32220639	miR-377	XIAP	first	neg	5-fluorouracil
32422901	miR-4454	GNL3L	first	neg	irinotecan
28753429	miR-4802	ATG7	first	neg	oxaliplatin
28753429	miR-4802	ATG7	first	neg	oxaliplatin
28753429	miR-4802	ATG7	first	neg	5-fluorouracil
28753429	miR-4802	ATG7	first	neg	5-fluorouracil
22710713	miR-497	IGF1R	first	neg	cisplatin
22710713	miR-497	IGF1R	first	neg	5-fluorouracil
31313286	miR-501	ERFFI2	first	neg	5-fluorouracil
28217977	miR-506	ABCB1	secondary	neg	oxaliplatin
28217977	miR-506	CCND1	first	neg	oxaliplatin
28217977	miR-506	CTNNB1	first	neg	oxaliplatin
29880874	miR-514b-5p	CDH1	first	neg	irinotecan
29880874	miR-514b-5p	CLDN1	first	neg	irinotecan
29880874	miR-514b-3p	FZD4	first	neg	irinotecan
29880874	miR-514b-3p	NTN1	first	neg	irinotecan
29880874	miR-514b-5p	CDH1	first	neg	cisplatin
29880874	miR-514b-5p	CLDN1	first	neg	cisplatin
29880874	miR-514b-3p	FZD4	first	neg	cisplatin
29880874	miR-514b-3p	NTN1	first	neg	cisplatin
31570702	miR-532	ETS1	first	neg	cisplatin
31570702	miR-532	TGM2	first	neg	cisplatin
31570702	miR-532	ETS1	first	neg	5-fluorouracil
31570702	miR-532	TGM2	first	neg	5-fluorouracil
26247730	miR-587	XIAP	secondary	pos	5-fluorouracil
26247730	miR-587	PPP2R1B	first	neg	5-fluorouracil
27526785	miR-625	MAP2K6	first	neg	oxaliplatin
27458137	miR-627	CYP3A4	first	neg	irinotecan
31631038	miR-637	STAT3	first	neg	oxaliplatin
31631038	circHIPK3	miR-637	first	neg	oxaliplatin
31064356	miR-92a	FBXW7	first	neg	oxaliplatin
31064356	miR-92a	MOAP1	first	neg	oxaliplatin
31064356	miR-92a	FBXW7	first	neg	5-fluorouracil
31064356	miR-92a	MOAP1	first	neg	5-fluorouracil
23595149	let-7b	CDC34	first	neg	doxorubicin
23595149	let-7b	HMGA2	first	neg	doxorubicin
23595149	let-7f	CDC34	first	neg	doxorubicin
23595149	let-7f	HMGA2	first	neg	doxorubicin
31901148	miR‐122	PKM2	first	neg	oxaliplatin
30171794	miR‐372	SPOP	first	neg	5-fluorouracil
30171794	miR‐372	STD2	first	neg	5-fluorouracil
30171794	miR‐372	VDR	first	neg	5-fluorouracil
30171794	miR‐373	SPOP	first	neg	5-fluorouracil
30171794	miR‐373	STD2	first	neg	5-fluorouracil
30171794	miR‐373	VDR	first	neg	5-fluorouracil

## Sheet: TableS3_PantherPath_ABCB1-BCL2
PANTHER Pathways	#	#	expected	Fold Enrichment	+/-	raw P value	FDR
Ras Pathway	73	3	0.1	30.23	+	0.000147	0.00616
CCKR signaling map	172	7	0.23	29.93	+	3.35e-09	5.59e-07
p53 pathway feedback loops 2	51	2	0.07	28.84	+	0.00235	0.0435
Oxidative stress response	56	2	0.08	26.27	+	0.0028	0.0468
PI3 kinase pathway	57	2	0.08	25.81	+	0.0029	0.044
Apoptosis signaling pathway	118	3	0.16	18.7	+	0.00058	0.0194
Gonadotropin-releasing hormone receptor pathway	231	5	0.31	15.92	+	1.49e-05	0.00083
EGF receptor signaling pathway	141	3	0.19	15.65	+	0.000961	0.0267
PDGF signaling pathway	147	3	0.2	15.01	+	0.00108	0.0258
Angiogenesis	175	3	0.24	12.61	+	0.00177	0.0369

## Sheet: TableS4_PantherPath_TP53-mir34a
PANTHER Pathways	#	#	expected	Fold Enrichment	+/-	raw P value	FDR
Notch signaling pathway	44	2	0.03	72.01	+	0.000374	0.0156
p53 pathway feedback loops 2	51	2	0.03	62.13	+	0.000497	0.0166
Interleukin signaling pathway	86	2	0.05	36.84	+	0.00136	0.038
Angiogenesis	175	3	0.11	27.16	+	0.00017	0.00946
Wnt signaling pathway	317	4	0.2	19.99	+	3.7e-05	0.00617

## Sheet: TableS5_Drug-CentricNet_statist
name	__glayCluster	AverageShortestPathLength	BetweennessCentrality	ClosenessCentrality	ClusteringCoefficient	Degree	Eccentricity	IsSingleNode	NeighborhoodConnectivity	NumberOfDirectedEdges	NumberOfUndirectedEdges	PartnerOfMultiEdgedNodePairs	Radiality	SelfLoops	Stress	TopologicalCoefficient
miR-100	10	5654255319148930	2.84446e+10	0.1768579492003763	0.0	2	8	false	2.0	0	2	0	0.9211143166245943	0	2	1.0
DKK1	10	4670212765957440	0.005290704289452725	0.21412300683371296	0.0	2	7	false	7.0	0	2	0	0.937793003966823	0	2126	0.5454545454545454
DKK3	10	4670212765957440	0.005290704289452725	0.21412300683371296	0.0	2	7	false	7.0	0	2	0	0.937793003966823	0	2126	0.5454545454545454
miR-106b	2	3.6117e+16	0.0021139119605942587	0.27687776141384385	0.16666666666666666	4	8	false	9.25	0	4	0	0.955733862243058	0	1318	0.4861111111111111
miR-34a	2	2851063829787230	0.05968430444026445	0.35074626865671643	0.14102564102564102	13	7	false	9076923076923070	0	13	0	0.9686260367832672	0	13562	0.11346153846153846
MYCN	2	4276595744680850	0.0015413942197421546	0.2338308457711443	0.0	6	9	false	5333333333333330	0	6	0	0.9444644789037144	0	680	0.3939393939393939
TP53	2	3.04255e+16	0.06850224278402178	0.3286713286713287	0.09090909090909091	12	8	false	7.75	0	12	0	0.9653804543815363	0	12340	0.12222222222222222
TRIM8	2	4276595744680850	0.0015413942197421546	0.2338308457711443	0.0	6	9	false	5333333333333330	0	6	0	0.9444644789037144	0	680	0.3939393939393939
miR-107	11	4.77128e+16	0.0	0.20958751393534003	0.0	1	10	false	2.0	0	1	0	0.9360800576992427	0	0	0.0
CAB39	11	3776595744680850	0.010638297872340425	0.2647887323943662	0.0	2	9	false	17.5	0	2	0	0.9529390551749007	0	4112	0.5
miR-125b	10	5632978723404250	1.70668e+11	0.17752596789423986	0.0	4	8	false	2.0	0	4	0	0.9214749368914533	0	12	1.0
APC2	10	4670212765957440	0.002616907498008875	0.21412300683371296	0.0	2	7	false	8.0	0	2	0	0.937793003966823	0	2118	0.6363636363636364
GATA6	10	4670212765957440	0.002616907498008875	0.21412300683371296	0.0	2	7	false	8.0	0	2	0	0.937793003966823	0	2118	0.6363636363636364
RNF43	10	4670212765957440	0.002616907498008875	0.21412300683371296	0.0	2	7	false	8.0	0	2	0	0.937793003966823	0	2118	0.6363636363636364
ZNRF3	10	4670212765957440	0.002616907498008875	0.21412300683371296	0.0	2	7	false	8.0	0	2	0	0.937793003966823	0	2118	0.6363636363636364
miR-128	13	4388297872340420	5.46651e+10	0.22787878787878788	0.0	3	10	false	3.66667e+16	0	3	0	0.9425712225027046	0	188	0.5333333333333333
BMI1	13	3.55319e+16	0.01903281262856749	0.281437125748503	0.0	4	9	false	14.5	0	4	0	0.9567255679769203	0	12044	0.2872340425531915
CDH1	13	3425531914893610	0.02498123436671374	0.2919254658385093	0.0	5	9	false	14.0	0	5	0	0.9588892895780743	0	16618	0.24074074074074073
MRP5	13	3776595744680850	0.002304445094429369	0.2647887323943662	0.0	2	9	false	18.5	0	2	0	0.9529390551749007	0	3182	0.5303030303030303
miR-129	12	3877659574468080	0.0	0.25788751714677643	0.0	1	8	false	6.0	0	1	0	0.9512261089073206	0	0	0.0
BCL2	12	2882978723404250	0.030877675174277277	0.34686346863468637	0.0	8	7	false	1.71667e+16	0	8	1	0.9680851063829787	0	10984	0.20995670995670995
miR-1290	12	425531914893617	0.0	0.23500000000000001	0.0	1	8	false	2.0	0	1	0	0.9448250991705734	0	0	0.0
MSH2	12	3.26064e+16	0.010638297872340425	0.3066884176182708	0.0	2	7	false	30.0	0	2	0	0.9616840966462316	0	1850	0.5
miR-135b	2	4468085106382970	0.0	0.22380952380952382	0.0	1	8	false	4.0	0	1	0	0.9412188965019834	0	0	0.0
LATS2	2	3473404255319140	0.031051360491357923	0.2879019908116386	0.0	4	7	false	11.25	0	4	0	0.9580778939776416	0	10110	0.25625
miR-141	9	3.57979e+16	0.0024629861043712733	0.27934621099554235	0.0	6	8	false	4.5	0	6	0	0.9562747926433465	0	1554	0.4375
CTNNB1	9	2.67021e+16	0.059402408017643155	0.3745019920318725	0.0	6	7	false	2.31667e+16	0	6	0	0.9716913090515688	0	30000	0.23581560283687944
H19	11	2904255319148930	0.014526626197273119	0.3443223443223443	0.0	4	7	false	25.5	0	4	0	0.9677244861161197	0	8496	0.3181818181818182
SNAI2	9	2.94149e+16	0.035730070587432196	0.3399638336347197	0.0	7	7	false	1.73333e+16	0	7	1	0.9670934006491165	0	15586	0.2094017094017094
TRIM13	9	3.26064e+16	9.8817e+11	0.3066884176182708	0.0	2	7	false	32.5	0	2	0	0.9616840966462316	0	384	0.5431034482758621
TWIST	9	3132978723404250	0.010529378787560923	0.31918505942275044	0.0	3	7	false	27.0	0	3	0	0.9638478182473855	0	4674	0.37681159420289856
ZEB1	9	2.94149e+16	0.035730070587432196	0.3399638336347197	0.0	7	7	false	1.73333e+16	0	7	1	0.9670934006491165	0	15586	0.2094017094017094
miR-142	2	5132978723404250	0.0	0.19481865284974093	0.0	1	8	false	4.0	0	1	0	0.9299495131626397	0	0	0.0
NUMB	2	4138297872340420	0.026050880484697187	0.2416452442159383	0.16666666666666666	4	7	false	6.25	0	4	0	0.9468085106382979	0	6180	0.2875
miR-145	12	3382978723404250	0.010156550592997885	0.29559748427672955	0.0	5	6	false	3.4	0	5	0	0.9596105301117922	0	5014	0.3
CD44	10	3026595744680850	0.16119797106986167	0.3304042179261863	0.0	4	5	false	19.5	0	4	0	0.9656509195816805	0	55176	0.26811594202898553
KRT20	12	3.26064e+16	0.0010300172199068818	0.3066884176182708	0.0	2	7	false	32.0	0	2	0	0.9616840966462316	0	324	0.5344827586206896
SOX2	12	3.26064e+16	0.0010300172199068818	0.3066884176182708	0.0	2	7	false	32.0	0	2	0	0.9616840966462316	0	324	0.5344827586206896
miR-21	12	3095744680851060	0.005657013085951547	0.3230240549828179	0.0	3	7	false	22.0	0	3	0	0.9644789037143888	0	610	0.3559322033898305
miR-146a	2	4.22872e+16	8.55236e+11	0.23647798742138362	0.3333333333333333	3	7	false	5333333333333330	0	3	0	0.9452758745041471	0	54	0.4166666666666667
SNAIL	2	3.56383e+16	0.012979783069045653	0.28059701492537314	0.0	3	6	false	6333333333333330	0	3	0	0.9565452578434909	0	4150	0.35555555555555557
miR-149	14	3622340425531910	0.02273005739314904	0.27606461086637296	0.0	5	8	false	4.2	0	5	0	0.9555535521096286	0	4736	0.24615384615384617
LINC001460	14	4.60638e+16	0.010638297872340425	0.21709006928406466	0.0	2	9	false	3.0	0	2	0	0.9388748647674	0	2198	0.5
miR-150	14	5601063829787230	0.0	0.17853751187084518	0.0	1	10	false	2.0	0	1	0	0.9220158672917418	0	0	0.0
MYC	14	3122340425531910	0.006662949284573048	0.32027257240204426	0.3333333333333333	4	7	false	2.56667e+16	0	4	1	0.964028128380815	0	1668	0.37254901960784315
NANOG	14	3.21809e+16	0.006341524776665437	0.31074380165289256	0.0	2	7	false	32.0	0	2	0	0.9624053371799495	0	1626	0.5166666666666667
PDK2	14	3.21809e+16	0.006341524776665437	0.31074380165289256	0.0	2	7	false	32.0	0	2	0	0.9624053371799495	0	1626	0.5166666666666667
miR-150Â	2	4037234042553190	0.0	0.24769433465085636	0.0	1	9	false	12.0	0	1	0	0.9485214569058781	0	0	0.0
miR-153	11	4.77128e+16	0.0	0.20958751393534003	0.0	1	10	false	2.0	0	1	0	0.9360800576992427	0	0	0.0
FOXO3	11	3776595744680850	0.010638297872340425	0.2647887323943662	0.0	2	9	false	17.5	0	2	0	0.9529390551749007	0	4112	0.5
miR-155	12	3.59043e+16	0.0011095186344017849	0.2785185185185185	0.0	4	8	false	4.75	0	4	0	0.956094482509917	0	462	0.4166666666666667
CEBPB	12	2.91489e+16	0.009102991391214893	0.34306569343065696	0.0	3	7	false	3.23333e+16	0	3	0	0.9675441759826902	0	6988	0.4069264069264069
IL6R	12	2.91489e+16	0.009102991391214893	0.34306569343065696	0.0	3	7	false	3.23333e+16	0	3	0	0.9675441759826902	0	6988	0.4069264069264069
ABCB1	9	2.65957e+16	0.0737899199812512	0.376	0.0	9	7	false	2.01429e+16	0	9	2	0.9718716191849982	0	29790	0.20364741641337386
miR-15b	12	424468085106383	2.84446e+10	0.23558897243107768	0.0	2	8	false	2.0	0	2	0	0.9450054093040028	0	2	1.0
DCLK1	12	3.26064e+16	0.005290704289452725	0.3066884176182708	0.0	2	7	false	30.5	0	2	0	0.9616840966462316	0	1846	0.5086206896551724
PIM1	12	3.26064e+16	0.005290704289452725	0.3066884176182708	0.0	2	7	false	30.5	0	2	0	0.9616840966462316	0	1846	0.5086206896551724
miR-17	2	3.6117e+16	0.0021139119605942587	0.27687776141384385	0.16666666666666666	4	8	false	9.25	0	4	0	0.955733862243058	0	1318	0.4861111111111111
miR-181a	11	3856382978723400	7.75527e+11	0.2593103448275862	0.2	5	8	false	3.6	0	5	0	0.9515867291741796	0	410	0.5333333333333333
CTNNB1	11	2898936170212760	0.013881227754142298	0.34495412844036694	0.3	6	7	false	21.2	0	6	1	0.9678146411828346	0	8628	0.2625
TCF4	11	2.90957e+16	0.009600392105309797	0.3436928702010969	0.5	4	7	false	25.75	0	4	0	0.967634331049405	0	7708	0.321875
CRNDE	11	2898936170212760	0.009622741470587821	0.34495412844036694	0.6	5	7	false	21.4	0	5	0	0.9678146411828346	0	7712	0.2641975308641975
IGF2	11	3.26064e+16	0.001400325245564235	0.3066884176182708	0.0	2	7	false	32.0	0	2	0	0.9616840966462316	0	722	0.5344827586206896
PLAG1	11	3.26064e+16	0.001400325245564235	0.3066884176182708	0.0	2	7	false	32.0	0	2	0	0.9616840966462316	0	722	0.5344827586206896
miR-181a	10	751595744680851	0.0	0.13305024769992924	0.0	1	10	false	4.0	0	1	0	0.8895600432744319	0	0	0.0
HSPA5	10	6.52128e+16	0.03174422573671635	0.1533442088091354	0.0	4	9	false	1.5	0	4	0	0.9064190407500902	0	12672	0.25
miR-18a	11	3.90957e+16	0.0	0.25578231292517006	0.0	1	8	false	3.0	0	1	0	0.9506851785070322	0	0	0.0
ULK1	11	2.91489e+16	0.017573049522007868	0.34306569343065696	0.0	3	7	false	3.13333e+16	0	3	0	0.9675441759826902	0	7614	0.3939393939393939
miR-194	11	3.70745e+16	8.63531e+11	0.2697274031563845	0.0	3	8	false	3.0	0	3	0	0.9541110710421926	0	618	0.5
VAPA	11	3.55319e+16	0.009372707114596951	0.281437125748503	0.0	3	9	false	1.86667e+16	0	3	0	0.9567255679769203	0	3456	0.3680555555555556
SIRT1	11	3.25	0.0031509774529155754	0.3076923076923077	0.0	2	7	false	31.0	0	2	0	0.961864406779661	0	678	0.5084745762711864
miR-195	12	4085106382978720	0.0053215412390080884	0.24479166666666669	0.0	5	8	false	2.0	0	5	0	0.9477100613054454	0	1980	0.5
BCL2L2	2	4335106382978720	0.0017136487943756953	0.2306748466257669	0.0	2	7	false	7.0	0	2	0	0.9434727731698521	0	298	0.5
CHK1	12	3.25	0.00340510202229702	0.3076923076923077	0.0	2	7	false	32.0	0	2	0	0.961864406779661	0	2174	0.5254237288135594
NOTCH2	12	3.25	0.00340510202229702	0.3076923076923077	0.0	2	7	false	32.0	0	2	0	0.961864406779661	0	2174	0.5254237288135594
RBPJ	12	3.25	0.00340510202229702	0.3076923076923077	0.0	2	7	false	32.0	0	2	0	0.961864406779661	0	2174	0.5254237288135594
WEE1	12	3.25	0.00340510202229702	0.3076923076923077	0.0	2	7	false	32.0	0	2	0	0.961864406779661	0	2174	0.5254237288135594
miR-199a	10	5558510638297870	0.04188948306595366	0.1799043062200957	0.0	3	8	false	3.33333e+16	0	3	0	0.9227371078254597	0	16882	0.4666666666666667
PHLPP1	10	4617021276595740	0.03103310956877916	0.21658986175115208	0.0	3	7	false	5666666666666660	0	3	0	0.9386945546339704	0	12646	0.3888888888888889
AKT1	10	4617021276595740	0.03103310956877916	0.21658986175115208	0.0	3	7	false	5666666666666660	0	3	0	0.9386945546339704	0	12646	0.3888888888888889
miR-199b	12	425531914893617	0.0	0.23500000000000001	0.0	1	8	false	2.0	0	1	0	0.9448250991705734	0	0	0.0
SET	12	3.26064e+16	0.010638297872340425	0.3066884176182708	0.0	2	7	false	30.0	0	2	0	0.9616840966462316	0	1850	0.5
miR-19b	11	4.77128e+16	0.0	0.20958751393534003	0.0	1	10	false	2.0	0	1	0	0.9360800576992427	0	0	0.0
SMAD4	11	3776595744680850	0.010638297872340425	0.2647887323943662	0.0	2	9	false	17.5	0	2	0	0.9529390551749007	0	4112	0.5
miR-200a	9	3925531914893610	9.48155e+09	0.25474254742547425	0.0	2	8	false	6.0	0	2	0	0.9504147133068879	0	2	1.0
miR-200b	9	3925531914893610	9.48155e+09	0.25474254742547425	0.0	2	8	false	6.0	0	2	0	0.9504147133068879	0	2	1.0
miR-200c	9	3452127659574460	0.06890442666673571	0.2896764252696456	0.0	19	8	false	3125	0	19	3	0.9584385142445006	0	29710	0.2125
ABCC1	9	423404255319149	5.59973e+11	0.23618090452261306	0.0	2	9	false	17.5	0	2	0	0.9451857194374325	0	436	0.6875
ABCC2	9	423404255319149	5.59973e+11	0.23618090452261306	0.0	2	9	false	17.5	0	2	0	0.9451857194374325	0	436	0.6875
KRAS	9	423404255319149	5.59973e+11	0.23618090452261306	0.0	2	9	false	17.5	0	2	0	0.9451857194374325	0	436	0.6875
MYCBP	9	423404255319149	5.59973e+11	0.23618090452261306	0.0	2	9	false	17.5	0	2	0	0.9451857194374325	0	436	0.6875
RAC1	9	423404255319149	5.59973e+11	0.23618090452261306	0.0	2	9	false	17.5	0	2	0	0.9451857194374325	0	436	0.6875
VIM	9	423404255319149	5.59973e+11	0.23618090452261306	0.0	2	9	false	17.5	0	2	0	0.9451857194374325	0	436	0.6875
JNK2	9	4.43617e+16	1.12014e+12	0.22541966426858512	0.0	2	9	false	11.0	0	2	0	0.9417598269022719	0	40	0.6666666666666666
JUN	9	4.43617e+16	1.12014e+12	0.22541966426858512	0.0	2	9	false	11.0	0	2	0	0.9417598269022719	0	40	0.6666666666666666
MMP9	9	4.43617e+16	1.12014e+12	0.22541966426858512	0.0	2	9	false	11.0	0	2	0	0.9417598269022719	0	40	0.6666666666666666
TIMP1	9	4.43617e+16	1.12014e+12	0.22541966426858512	0.0	2	9	false	11.0	0	2	0	0.9417598269022719	0	40	0.6666666666666666
TIMP2	9	4.43617e+16	1.12014e+12	0.22541966426858512	0.0	2	9	false	11.0	0	2	0	0.9417598269022719	0	40	0.6666666666666666
miR-203	11	4.77128e+16	0.0	0.20958751393534003	0.0	1	10	false	2.0	0	1	0	0.9360800576992427	0	0	0.0
ATM	11	3776595744680850	0.010638297872340425	0.2647887323943662	0.0	2	9	false	17.5	0	2	0	0.9529390551749007	0	4112	0.5
miR-204	12	3867021276595740	5.56251e+09	0.2585969738651994	0.0	3	8	false	4.5	0	3	1	0.9514064190407501	0	8	0.7
RAB22A	12	2.91489e+16	0.012057420865091555	0.34306569343065696	0.0	5	7	false	3.16667e+16	0	5	2	0.9675441759826902	0	7578	0.39826839826839827
RECK	12	3351063829787230	0.0017920127432017295	0.2984126984126984	0.0	2	8	false	18.5	0	2	0	0.9601514605120808	0	78	0.5
miR-22	12	423404255319149	8.53339e+09	0.23618090452261306	0.0	3	8	false	2.0	0	3	0	0.9451857194374325	0	6	1.0
BTG1	12	3.26064e+16	0.00350817309515681	0.3066884176182708	0.0	2	7	false	31.0	0	2	0	0.9616840966462316	0	1842	0.5172413793103449
SQSTM1	12	3.26064e+16	0.00350817309515681	0.3066884176182708	0.0	2	7	false	31.0	0	2	0	0.9616840966462316	0	1842	0.5172413793103449
TYMS	12	3.26064e+16	0.00350817309515681	0.3066884176182708	0.0	2	7	false	31.0	0	2	0	0.9616840966462316	0	1842	0.5172413793103449
miR-223	13	4127659574468080	0.0	0.2422680412371134	0.0	1	8	false	3.0	0	1	0	0.9469888207717274	0	0	0.0
STMN1	13	3132978723404250	0.014832878262219134	0.31918505942275044	0.0	3	7	false	24.0	0	3	0	0.9638478182473855	0	4824	0.35384615384615387
miR-26a	12	424468085106383	0.0	0.23558897243107768	1.0	2	8	false	3.0	0	2	0	0.9450054093040028	0	0	1.0
GALNT3	12	325531914893617	0.005290704289452725	0.30718954248366015	0.6666666666666666	3	7	false	2.13333e+16	0	3	0	0.9617742517129463	0	1846	0.35555555555555557
LINC01296	12	325531914893617	0.005290704289452725	0.30718954248366015	0.6666666666666666	3	7	false	2.13333e+16	0	3	0	0.9617742517129463	0	1846	0.35555555555555557
miR-27b	11	4.77128e+16	0.0	0.20958751393534003	0.0	1	10	false	2.0	0	1	0	0.9360800576992427	0	0	0.0
ATG10	11	3776595744680850	0.010638297872340425	0.2647887323943662	0.0	2	9	false	17.5	0	2	0	0.9529390551749007	0	4112	0.5
miR-302a	10	401063829787234	0.004176321087607733	0.24933687002652521	0.0	2	6	false	3.0	0	2	0	0.9489722322394518	0	1788	0.6666666666666666
NFIB	10	4670212765957440	6.99781e+11	0.21412300683371296	0.0	2	7	false	7.0	0	2	0	0.937793003966823	0	82	0.5454545454545454
miR-31	2	4468085106382970	0.0	0.22380952380952382	0.0	1	8	false	4.0	0	1	0	0.9412188965019834	0	0	0.0
miR-338	4	3.81383e+16	0.0	0.26220362622036264	0.0	1	8	false	5.0	0	1	0	0.9523079697078976	0	0	0.0
IL6	4	2.81915e+16	0.06023648559340676	0.3547169811320755	0.0	5	7	false	20.8	0	5	0	0.9691669671835557	0	16752	0.2357142857142857
miR-340	13	4537234042553190	4.93688e+11	0.22039859320046892	0.0	2	10	false	3.0	0	2	0	0.9400468806346917	0	174	0.6666666666666666
circ_001680	13	4297872340425530	0.001699754546871649	0.23267326732673266	0.0	2	9	false	10.5	0	2	0	0.9441038586368553	0	1190	0.5277777777777778
miR-342	12	3856382978723400	3.93512e+12	0.2593103448275862	0.0	3	8	false	3.33333e+16	0	3	0	0.9515867291741796	0	146	0.4666666666666667
SCARNA2	12	3.26064e+16	0.0024479439925101866	0.3066884176182708	0.0	2	7	false	31.0	0	2	0	0.9616840966462316	0	720	0.5172413793103449
EGFR	12	3.26064e+16	0.0024479439925101866	0.3066884176182708	0.0	2	7	false	31.0	0	2	0	0.9616840966462316	0	720	0.5172413793103449
CSF1R	2	2877659574468080	0.02298566162936725	0.34750462107208874	0.3333333333333333	4	6	false	19.75	0	4	0	0.9681752614496935	0	4948	0.2746478873239437
STAT3	2	3143617021276590	0.013471291926323056	0.31810490693739424	0.16666666666666666	4	7	false	13.25	0	4	0	0.963667508113956	0	2878	0.27717391304347827
NOTCH1	2	3154255319148930	0.0	0.31703204047217537	1.0	2	7	false	36.0	0	2	0	0.9634871979805265	0	0	0.5373134328358209
WNT1	2	3154255319148930	0.0	0.31703204047217537	1.0	2	7	false	36.0	0	2	0	0.9634871979805265	0	0	0.5373134328358209
miR-375	10	5601063829787230	1.89631e+11	0.17853751187084518	0.0	2	8	false	3.0	0	2	0	0.9220158672917418	0	2	1.0
miR-377	12	423404255319149	4.74077e+10	0.23618090452261306	0.0	2	8	false	2.5	0	2	0	0.9451857194374325	0	4	0.75
ZEB2	12	3.26064e+16	0.005252778093829409	0.3066884176182708	0.0	2	7	false	30.5	0	2	0	0.9616840966462316	0	1842	0.5086206896551724
XIAP	12	3.25	0.01060037167671711	0.3076923076923077	0.0	4	7	false	21.0	0	4	1	0.961864406779661	0	3690	0.3448275862068966
miR-4454	9	5292553191489360	0.0	0.18894472361809045	0.0	1	10	false	2.0	0	1	0	0.9272448611611973	0	0	0.0
GNL3L	9	4297872340425530	0.010638297872340429	0.23267326732673266	0.0	2	9	false	10.0	0	2	0	0.9441038586368553	0	2826	0.5
miR-4802	11	3.90957e+16	0.0	0.25578231292517006	0.0	1	8	false	3.0	0	1	0	0.9506851785070322	0	0	0.0
ATG7	11	2.91489e+16	0.01757304952200787	0.34306569343065696	0.0	3	7	false	3.13333e+16	0	3	0	0.9675441759826902	0	7614	0.3939393939393939
miR-497	13	4127659574468080	0.0	0.2422680412371134	0.0	1	8	false	3.0	0	1	0	0.9469888207717274	0	0	0.0
IGF1R	13	3132978723404250	0.014832878262219141	0.31918505942275044	0.0	3	7	false	24.0	0	3	0	0.9638478182473855	0	4824	0.35384615384615387
miR-501	12	425531914893617	0.0	0.23500000000000001	0.0	1	8	false	2.0	0	1	0	0.9448250991705734	0	0	0.0
ERFFI2	12	3.26064e+16	0.010638297872340425	0.3066884176182708	0.0	2	7	false	30.0	0	2	0	0.9616840966462316	0	1850	0.5
miR-506	11	3617021276595740	0.0011472704156626748	0.27647058823529413	0.0	3	8	false	4666666666666660	0	3	0	0.9556437071763434	0	680	0.4583333333333333
CCND1	11	3776595744680850	0.0010435175183724516	0.2647887323943662	0.0	2	9	false	18.5	0	2	0	0.9529390551749007	0	216	0.5303030303030303
miR-514b-5p	13	4409574468085100	2.74718e+12	0.22677925211097705	0.0	2	10	false	4.0	0	2	0	0.9422106022358457	0	108	0.75
CLDN1	13	3.96809e+16	0.004915758863802393	0.2520107238605898	0.0	3	9	false	11.0	0	3	0	0.9496934727731698	0	3674	0.38461538461538464
miR-514b-3p	13	4952127659574460	1.89631e+11	0.20193340494092374	0.0	2	10	false	3.0	0	2	0	0.9330147854309413	0	2	1.0
FZD4	13	3.96809e+16	0.007599281908516575	0.2520107238605898	0.0	3	9	false	11.0	0	3	0	0.9496934727731698	0	5012	0.38461538461538464
NTN1	13	3.96809e+16	0.007599281908516575	0.2520107238605898	0.0	3	9	false	11.0	0	3	0	0.9496934727731698	0	5012	0.38461538461538464
miR-532	13	4117021276595740	1.89631e+11	0.24289405684754523	0.0	2	8	false	3.0	0	2	0	0.9471691309051569	0	2	1.0
ETS1	13	3132978723404250	0.009485284679331444	0.31918505942275044	0.0	3	7	false	2.43333e+16	0	3	0	0.9638478182473855	0	4816	0.358974358974359
TGM2	13	3132978723404250	0.009485284679331444	0.31918505942275044	0.0	3	7	false	2.43333e+16	0	3	0	0.9638478182473855	0	4816	0.358974358974359
miR-587	12	423404255319149	4.74077e+10	0.23618090452261306	0.0	2	8	false	2.5	0	2	0	0.9451857194374325	0	4	0.75
PPP2R1B	12	3.26064e+16	0.005252778093829409	0.3066884176182708	0.0	2	7	false	30.5	0	2	0	0.9616840966462316	0	1842	0.5086206896551724
miR-625	11	4.77128e+16	0.0	0.20958751393534003	0.0	1	10	false	2.0	0	1	0	0.9360800576992427	0	0	0.0
MAP2K6	11	3776595744680850	0.010638297872340425	0.2647887323943662	0.0	2	9	false	17.5	0	2	0	0.9529390551749007	0	4112	0.5
miR-627	9	5292553191489360	0.0	0.18894472361809045	0.0	1	10	false	2.0	0	1	0	0.9272448611611973	0	0	0.0
CYP3A4	9	4297872340425530	0.010638297872340429	0.23267326732673266	0.0	2	9	false	10.0	0	2	0	0.9441038586368553	0	2826	0.5
miR-637	11	4127659574468080	1.63548e+12	0.2422680412371134	0.0	2	8	false	3.0	0	2	0	0.9469888207717274	0	70	0.6666666666666666
circHIPK3	11	3776595744680850	0.0024633064057344406	0.2647887323943662	0.0	2	9	false	18.0	0	2	0	0.9529390551749007	0	374	0.5151515151515151
miR-92a	11	3898936170212760	1.89631e+11	0.25648021828103684	0.0	2	8	false	3.0	0	2	0	0.9508654886404616	0	2	1.0
FBXW7	11	2.91489e+16	0.012225455939120165	0.34306569343065696	0.0	3	7	false	3.16667e+16	0	3	0	0.9675441759826902	0	7606	0.39826839826839827
MOAP1	11	2.91489e+16	0.012225455939120165	0.34306569343065696	0.0	3	7	false	3.16667e+16	0	3	0	0.9675441759826902	0	7606	0.39826839826839827
let-7b	2	3723404255319140	0.006337067627375365	0.26857142857142857	0.3333333333333333	4	7	false	6.75	0	4	0	0.9538406058420483	0	1442	0.34210526315789475
CDC34	2	4281914893617020	1.42223e+11	0.23354037267080743	0.6666666666666666	3	7	false	5666666666666660	0	3	0	0.9443743238369996	0	2	0.5666666666666667
HMGA2	2	4281914893617020	1.42223e+11	0.23354037267080743	0.6666666666666666	3	7	false	5666666666666660	0	3	0	0.9443743238369996	0	2	0.5666666666666667
let-7f	2	3723404255319140	0.006337067627375365	0.26857142857142857	0.3333333333333333	4	7	false	6.75	0	4	0	0.9538406058420483	0	1442	0.34210526315789475
miR-122	11	476063829787234	2.84446e+10	0.2100558659217877	0.0	2	10	false	2.0	0	2	0	0.9362603678326722	0	2	1.0
PKM2	11	3776595744680850	0.005290704289452725	0.2647887323943662	0.0	2	9	false	18.0	0	2	0	0.9529390551749007	0	4108	0.5151515151515151
circ_0005963	11	3776595744680850	0.005290704289452725	0.2647887323943662	0.0	2	9	false	18.0	0	2	0	0.9529390551749007	0	4108	0.5151515151515151
miRâ€372	3	4202127659574460	1.32742e+12	0.23797468354430382	0.0	3	8	false	3.66667e+16	0	3	0	0.9457266498377209	0	14	0.6666666666666666
SPOP	3	3.25	0.006921530701255312	0.3076923076923077	0.0	3	7	false	2.16667e+16	0	3	0	0.961864406779661	0	3666	0.3563218390804598
STD2	3	3.25	0.006921530701255312	0.3076923076923077	0.0	3	7	false	2.16667e+16	0	3	0	0.961864406779661	0	3666	0.3563218390804598
VDR	3	3228723404255310	0.028141237152501147	0.3097199341021417	0.0	5	7	false	13.4	0	5	0	0.96222502704652	0	7364	0.21379310344827587
miRâ€373	3	4202127659574460	1.32742e+12	0.23797468354430382	0.0	3	8	false	3.66667e+16	0	3	0	0.9457266498377209	0	14	0.6666666666666666
miR-550a	8	1.5	0.0	0.6666666666666666	0.0	1	2	false	2.0	0	1	0	0.75	0	0	0.0
YAP1	8	1.0	1.0	1.0	0.0	2	1	false	1.0	0	2	0	1.0	0	2	0.0
miR-30d	10	751595744680851	0.0	0.13305024769992924	0.0	1	10	false	4.0	0	1	0	0.8895600432744319	0	0	0.0
miR-214	7	1.5	0.0	0.6666666666666666	0.0	1	2	false	2.0	0	1	0	0.75	0	0	0.0
KPNA3	7	1.0	1.0	1.0	0.0	2	1	false	1.0	0	2	0	1.0	0	2	0.0
miR-218	6	1.5	0.0	0.6666666666666666	0.0	1	2	false	2.0	0	1	0	0.75	0	0	0.0
MALAT1	6	1.0	1.0	1.0	0.0	2	1	false	1.0	0	2	0	1.0	0	2	0.0
miR-192	5	1.66667e+16	0.0	0.6	0.0	1	2	false	3.0	0	1	0	0.7777777777777777	0	0	0.0
NID1	5	1.0	1.0	1.0	0.0	3	1	false	1.0	0	3	0	1.0	0	6	0.0
miR-215	5	1.66667e+16	0.0	0.6	0.0	1	2	false	3.0	0	1	0	0.7777777777777777	0	0	0.0
miR-675	3	4223404255319140	0.0	0.23677581863979846	0.0	1	8	false	5.0	0	1	0	0.9453660295708618	0	0	0.0
miR-324	1	1.5	0.0	0.6666666666666666	0.0	1	2	false	2.0	0	1	0	0.75	0	0	0.0
SOD2	1	1.0	1.0	1.0	0.0	2	1	false	1.0	0	2	0	1.0	0	2	0.0
cetuximab	10	3.68617e+16	0.1727968886261213	0.2712842712842713	0.0	12	6	false	2.58333e+16	0	12	0	0.9544716913090515	0	57728	0.14393939393939395
cisplatin	13	3.33511e+16	0.04764445944126397	0.29984051036682613	0.015151515151515152	12	8	false	5.25	0	12	0	0.9604219257122251	0	23932	0.17666666666666667
oxaliplatin	11	2.79255e+16	0.3050052482552249	0.35809523809523813	0.0035650623885918	38	8	false	3.52941e+16	0	38	4	0.9696177425171295	0	135492	0.0545343137254902
5-fluorouracil	12	2276595744680850	0.6333819401751927	0.4392523364485981	0.004091174751607247	63	6	false	3.20339e+16	0	63	3	0.9783627839884601	0	195180	0.03954802259887006
doxorubicin	2	3393617021276590	0.0552531736512507	0.2946708463949843	0.1388888888888889	9	6	false	3.55556e+16	0	9	0	0.9594302199783628	0	12390	0.1895424836601307
LINC00460	11	3.78723e+16	0.0	0.2640449438202247	0.0	2	9	false	34.0	0	2	1	0.9527587450414713	0	0	0.0
tricostatin A	10	751595744680851	0.0	0.13305024769992924	0.0	1	10	false	4.0	0	1	0	0.8895600432744319	0	0	0.0
irinotecan	9	3.31383e+16	0.11777539898732554	0.3017656500802568	0.0	19	8	false	3.36842e+16	0	19	0	0.9607825459790841	0	52080	0.13157894736842105
vincristin	9	3601063829787230	0.010164819150734182	0.2776957163958641	0.0	6	8	false	2.83333e+16	0	6	0	0.9559141723764876	0	3450	0.3055555555555556
vemurafenib	8	1.5	0.0	0.6666666666666666	0.0	1	2	false	2.0	0	1	0	0.75	0	0	0.0
sorafenib	2	3.6117e+16	0.0021139119605942587	0.27687776141384385	0.16666666666666666	4	8	false	9.25	0	4	0	0.955733862243058	0	1318	0.4861111111111111
nutlin-3	2	3.6117e+16	0.0021139119605942587	0.27687776141384385	0.16666666666666666	4	8	false	9.25	0	4	0	0.955733862243058	0	1318	0.4861111111111111
mitomycin	7	1.5	0.0	0.6666666666666666	0.0	1	2	false	2.0	0	1	0	0.75	0	0	0.0
FOLFOX	6	1.5	0.0	0.6666666666666666	0.0	1	2	false	2.0	0	1	0	0.75	0	0	0.0
doxicyclin	5	1.66667e+16	0.0	0.6	0.0	1	2	false	3.0	0	1	0	0.7777777777777777	0	0	0.0
cyclophosphamide	4	3.81383e+16	0.0	0.26220362622036264	0.0	1	8	false	5.0	0	1	0	0.9523079697078976	0	0	0.0
calcitriol	3	4223404255319140	0.0	0.23677581863979846	0.0	1	8	false	5.0	0	1	0	0.9453660295708618	0	0	0.0
axitinib	2	3.6117e+16	0.0021139119605942587	0.27687776141384385	0.16666666666666666	4	8	false	9.25	0	4	0	0.955733862243058	0	1318	0.4861111111111111
4-acetylantroquinonol B	1	1.5	0.0	0.6666666666666666	0.0	1	2	false	2.0	0	1	0	0.75	0	0	0.0
